# Supplementary material for: SABMIS: sparse approximation based blind multi-image steganography scheme
Source: PeerJ Comput Sci. 2022 Nov 28;8:e1080. doi: 10.7717/peerj-cs.1080 (PMC9748825; doi:10.7717/peerj-cs.1080)
Supplement: Supplemental Information 1 — All images used for experiments and respective licenses [file peerj-cs-08-1080-s001.zip]

Archive with 18 entries (18 files):
- ImagesFiles/1-StandardTestImages-Copyright.txt
- ImagesFiles/2-MammogramImage-Copyright.txt
- ImagesFiles/3-BrainImage-Copyright.txt
- ImagesFiles/boat.png
- ImagesFiles/BrainImage.bmp
- ImagesFiles/cameraman.tif
- ImagesFiles/fruits.png
- ImagesFiles/house.tif
- ImagesFiles/jetplane.tif
- ImagesFiles/lake.tif
- ImagesFiles/livingroom.tif
- ImagesFiles/Mammogram1.png
- ImagesFiles/Mammogram2.png
- ImagesFiles/Mammogram3.png
- ImagesFiles/Mammogram4.png
- ImagesFiles/peppers_gray.tif
- ImagesFiles/tulips.png
- ImagesFiles/walkbridge.tif
