# Supplementary material for: SABMIS: sparse approximation based blind multi-image steganography scheme
Source: PeerJ Comput Sci. 2022 Nov 28;8:e1080. doi: 10.7717/peerj-cs.1080 (PMC9748825; doi:10.7717/peerj-cs.1080)
Supplement: Supplemental Information 1 — All images used for experiments and respective licenses [file peerj-cs-08-1080-s001.zip › ImagesFiles/1-StandardTestImages-Copyright.txt]

Source: https://github.com/mohammadimtiazz/standard-test-images-for-Image-Processing 

Licence: Free to use via MIT licence 
         https://github.com/mohammadimtiazz/standard-test-images-for-Image-Processing/blob/master/LICENSE
