# Supplementary material for: SABMIS: sparse approximation based blind multi-image steganography scheme
Source: PeerJ Comput Sci. 2022 Nov 28;8:e1080. doi: 10.7717/peerj-cs.1080 (PMC9748825; doi:10.7717/peerj-cs.1080)
Supplement: Supplemental Information 1 — All images used for experiments and respective licenses [file peerj-cs-08-1080-s001.zip › ImagesFiles/2-MammogramImage-Copyright.txt]

Source: http://www.eng.usf.edu/cvprg/Mammography/Database.html

Licence: We need to just cite below papers, which we have done. Quoting from the above link:
 
"
Please credit the DDSM project as the source of the data, and reference:

The Digital Database for Screening Mammography, Michael Heath, Kevin Bowyer, Daniel Kopans, Richard Moore and W. Philip Kegelmeyer, in Proceedings of the Fifth International Workshop on Digital Mammography, M.J. Yaffe, ed., 212-218, Medical Physics Publishing, 2001. ISBN 1-930524-00-5.

Current status of the Digital Database for Screening Mammography, Michael Heath, Kevin Bowyer, Daniel Kopans, W. Philip Kegelmeyer, Richard Moore, Kyong Chang, and S. MunishKumaran, in Digital Mammography, 457-460, Kluwer Academic Publishers, 1998; Proceedings of the Fourth International Workshop on Digital Mammography. 

Also, please send a copy of your publication to Professor Kevin Bowyer / Computer Science and Engineering / University of Notre Dame / Notre Dame, Indiana 46530. 
"

         
