# Supplementary material for: SABMIS: sparse approximation based blind multi-image steganography scheme
Source: PeerJ Comput Sci. 2022 Nov 28;8:e1080. doi: 10.7717/peerj-cs.1080 (PMC9748825; doi:10.7717/peerj-cs.1080)
Supplement: Supplemental Information 1 — All images used for experiments and respective licenses [file peerj-cs-08-1080-s001.zip › ImagesFiles/3-BrainImage-Copyright.txt]

Source: https://www.rawpixel.com/image/5939989/free-public-domain-cc0-photo 

Licence: Free to use CCO 1.0 Universal Licence 
         https://creativecommons.org/publicdomain/zero/1.0/
