# Supplementary material for: SABMIS: sparse approximation based blind multi-image steganography scheme
Source: PeerJ Comput Sci. 2022 Nov 28;8:e1080. doi: 10.7717/peerj-cs.1080 (PMC9748825; doi:10.7717/peerj-cs.1080)
Supplement: Supplemental Information 2 — All codes used for experiments [file peerj-cs-08-1080-s002.zip]

Archive with 9 entries (9 files):
- MatlabFiles/ImageInverseSampling.m
- MatlabFiles/ImageSampling.m
- MatlabFiles/lasso_my.m
- MatlabFiles/MultiImageSteg.m
- MatlabFiles/MultiImageSteg_Hide6Images.m
- MatlabFiles/MultiImageSteg_RestrictOversampling.m
- MatlabFiles/NAE.m
- MatlabFiles/PSNR_Graphs.m
- MatlabFiles/ssim.m
