# Supplementary material for: SABMIS: sparse approximation based blind multi-image steganography scheme
Source: PeerJ Comput Sci. 2022 Nov 28;8:e1080. doi: 10.7717/peerj-cs.1080 (PMC9748825; doi:10.7717/peerj-cs.1080)
Supplement: Supplemental Information 2 — All codes used for experiments [file peerj-cs-08-1080-s002.zip › MatlabFiles/NAE.m]

%% Normalized absolute error
function [N]=NAE(w,wex)

% w     = Cover Image
% wex   = REconstructed Cover Image
% T     = TAF result
% Code Developed BY : Suraj Kamya
% kamyasuraj@yahoo.com
[r c]=size(w); % Size of wmrk
 
Abs_Error = abs(w-wex);
N = sum(Abs_Error(:))/sum(abs(w(:)));
